# Supplementary material for: The evolution of ephemeral flora in Xinjiang, China: insights from plastid phylogenomic analyses of Brassicaceae
Source: BMC Plant Biol. 2024 Feb 15;24:111. doi: 10.1186/s12870-024-04796-0 (PMC10868009; doi:10.1186/s12870-024-04796-0)
Supplement: Supplementary file 1 — Additional file 1: Table S1. Name list of ephemeral species of Brassicaceae from Xinjiang, China. Table S2. Information of the collected samples. Species names, voucher numbers, SRA numbers, and GenBank ID are included. Table S3. The downloaded plastomes and their GenBank accession numbers. Table S4. Repeat analyses results. Number of dispersed repeats, SSRs, and tandem repeats of the 49 newly sequenced plastomes of Brassicaceae are shown. Table S5. The statistics of the relationship between plastome length, GC content, and repeat variables. Table S6. The origination times of the 24 ephemeral species from Brassicaceae. Median and 95% HPD ages from treePL and MCMCtree (run 1) analyses are shown. Table S7. Substitutions per site per year for each species of Brassicaceae. E, ephemeral; No, non-ephemeral. [file 12870_2024_4796_MOESM1_ESM.zip]

Archive with 7 entries (7 files):
- Additional file 1 Table S1 Brassicaceae ephemeral plant list.xlsx
- Additional file 1 Table S2 collection info.xlsx
- Additional file 1 Table S3 download CP.xlsx
- Additional file 1 Table S4 Repeat seq results.xlsx
- Additional file 1 Table S5 statistics with GLM model.docx
- Additional file 1 Table S6 species origin time.xlsx
- Additional file 1 Table S7 substitution rate.xlsx
