# Supplementary material for: The evolution of ephemeral flora in Xinjiang, China: insights from plastid phylogenomic analyses of Brassicaceae
Source: BMC Plant Biol. 2024 Feb 15;24:111. doi: 10.1186/s12870-024-04796-0 (PMC10868009; doi:10.1186/s12870-024-04796-0)
Supplement: Supplementary file 1 — Additional file 1: Table S1. Name list of ephemeral species of Brassicaceae from Xinjiang, China. Table S2. Information of the collected samples. Species names, voucher numbers, SRA numbers, and GenBank ID are included. Table S3. The downloaded plastomes and their GenBank accession numbers. Table S4. Repeat analyses results. Number of dispersed repeats, SSRs, and tandem repeats of the 49 newly sequenced plastomes of Brassicaceae are shown. Table S5. The statistics of the relationship between plastome length, GC content, and repeat variables. Table S6. The origination times of the 24 ephemeral species from Brassicaceae. Median and 95% HPD ages from treePL and MCMCtree (run 1) analyses are shown. Table S7. Substitutions per site per year for each species of Brassicaceae. E, ephemeral; No, non-ephemeral. [file 12870_2024_4796_MOESM1_ESM.zip › Additional file 1 Table S1 Brassicaceae ephemeral plant list.xlsx]

## Sheet: Sheet1
Ephemeral species of Brassicaceae from Tang and Yuan (2021)*	Accepted names	Nominator	If included in this study
Alyssum dasycarpum	Alyssum dasycarpum	Steph. ex Willd.	No
Alyssum desertorum	Alyssum desertorum	Stapf	Yes
Alyssum simplex	Alyssum simplex	Rudolphi	Yes
Camelina sylvestris	Camelina microcarpa	Andrz. ex DC.	Yes
Chorispora sibirica	Chorispora sibirica	(L.) DC.	Yes
Chorispora tenella	Chorispora tenella	(Pall.) DC.	Yes
Diptychocarpus strictus	Diptychocarpus strictus	(Fisch. ex M. Bieb.) Trautv.	Yes
Euclidium syriacum	Euclidium syriacum	(L.) W. T. Aiton	Yes
Goldbachia laevigata	Goldbachia laevigata	(M. Bieb.) DC.	Yes
Spirorhynchus sabulosus	Goldbachia sabulosa	(Kar. & Kir.) D. A. German & Al-Shehbaz	Yes
Hornungia procumbens	Hornungia procumbens	(L.) Hayek	No
Conringia planisiliqua	Iljinskaea planisiliqua	(Fisch. & C.A.Mey.) Al-Shehbaz, Özüdoğru & D.A.German	Yes
Tauscheria lasiocarpa	Isatis gymnocarpa	(Fisch. ex DC.) Al-Shehbaz, Moazzeni & Mumm.	Yes
Isatis minima	Isatis minima	Bunge	Yes
Pachypterygium densiflorum	Isatis multicaulis	(Kar. & Kir.) Jafri	No
Pachypterygium multicaule	Isatis multicaulis	(Kar. & Kir.) Jafri	No
Isatis violascens	Isatis violascens	Bunge	No
Lachnoloma lehmannii	Lachnoloma lehmannii	Bunge	Yes
Lepidium perfoliatum	Lepidium perfoliatum	L.	Yes
Leptaleum filifolium	Leptaleum filifolium	(Willd.) DC.	Yes
Litwinowia tenuissima	Litwinowia tenuissima	(Pall.) Woronow ex Pavlov	Yes
Matthiola stoddartii	Matthiola stoddartii	Bunge	Yes
Megacarpaea megalocarpa	Megacarpaea megalocarpa	(Fisch. ex DC.) Schischk. ex B.Fedtsch.	No
Alyssum linifolium	Meniocus linifolius	(Stephan ex Willd.) DC.	Yes
Neotorularia torulosa	Neotorularia torulosa	(Desf.) Hedge & J. Léonard	Yes
Oreoloma violaceum	Oreoloma violaceum	Botsch.	No
Sterigmostemum capsicum	Sterigmostemum caspicum	(Lam.) Kuntze	Yes
Sterigmostemum sulfureum	Sterigmostemum sulphureum	(Benks et Soland) Bornm.	No
Malcolmia africana	Strigosella africana	(Bernh. ex Ledeb.) Botsch.	Yes
Malcolmia scorpioides	Strigosella scorpioides	(Bunge) Botsch.	Yes
Malcolmia africana var. stenopetala	Strigosella stenopetala	(Bernh. ex Ledeb.) Botsch.	No
Tetracme quadricornis	Tetracme quadricornis	(Stephan) Bunge	Yes
Tetracme recurvata	Tetracme recurvata	Bunge	Yes
* Tang H-P, Yuan S-F. Ephemeral Plants in Xinjiang, China. Beijing: High Education Press; 2021.
