# Supplementary material for: The evolution of ephemeral flora in Xinjiang, China: insights from plastid phylogenomic analyses of Brassicaceae
Source: BMC Plant Biol. 2024 Feb 15;24:111. doi: 10.1186/s12870-024-04796-0 (PMC10868009; doi:10.1186/s12870-024-04796-0)
Supplement: Supplementary file 1 — Additional file 1: Table S1. Name list of ephemeral species of Brassicaceae from Xinjiang, China. Table S2. Information of the collected samples. Species names, voucher numbers, SRA numbers, and GenBank ID are included. Table S3. The downloaded plastomes and their GenBank accession numbers. Table S4. Repeat analyses results. Number of dispersed repeats, SSRs, and tandem repeats of the 49 newly sequenced plastomes of Brassicaceae are shown. Table S5. The statistics of the relationship between plastome length, GC content, and repeat variables. Table S6. The origination times of the 24 ephemeral species from Brassicaceae. Median and 95% HPD ages from treePL and MCMCtree (run 1) analyses are shown. Table S7. Substitutions per site per year for each species of Brassicaceae. E, ephemeral; No, non-ephemeral. [file 12870_2024_4796_MOESM1_ESM.zip › Additional file 1 Table S2 collection info.xlsx]

## Sheet: Sheet1
Taxon	DNA ID	Ephemeral plants	SRA number	Genbank ID	Voucher	Collected by	Collection date	Country
Alyssum simplex	HM2130	Yes	SRR23916044	OQ644446	XJ-92	Shi-Min Duan	2012-05-18	China: Xinjiang
Barbarea vulgaris	HM0089		SRR23916043	OQ644447	Ge130089	Xue-Jun Ge	2013-07-24	China: Xinjiang
Camelina microcarpa	HM1666	Yes	SRR23916021	OQ644449	Q-102	Juan Qiu	2014-06-06	China: Xinjiang
Camelina microcarpa	HM2043	Yes	SRR23916010	OQ644450	XJ-05	Shi-Min Duan	2006-05-09	China: Xinjiang
Capsella orientalis	HM0613		SRR23916000	OQ644451	Ge130613	Xue-Jun Ge	2013-08-06	China: Xinjiang
Chorispora sibirica	HM2158	Yes	SRR23915998	OQ644453	XJ-120	Yan Li	2014-08-08	China: Xinjiang
Chorispora sibirica	HM489	Yes	SRR23915999	OQ644452	gexj-19287	Xue-Jun Ge	2019-05-01	China: Xinjiang
Dontostemon elegans	HM2105		SRR23915997	OQ644454	XJ-67	Yong Tan	2006-08-29	China: Gansu
Dontostemon glandulosus	HM0056		SRR23915996	OQ644455	Ge130056	Xue-Jun Ge	2013-07-23	China: Xinjiang
Draba alpina	HM1591		SRR23916042	OQ644456	Q-027	Juan Qiu	2014-04-30	China: Xinjiang
Draba alpina	HM495		SRR23916012	OQ644484	gexj-19293	Xue-Jun Ge	2019-05-01	China: Xinjiang
Draba fladnizensis	HM0137		SRR23916041	OQ644457	Ge130137	Xue-Jun Ge	2013-07-24	China: Xinjiang
Draba melanopus	HM0049		SRR23916040	OQ644458	Ge130049	Xue-Jun Ge	2013-07-23	China: Xinjiang
Draba rockii	HM0131		SRR23916039	OQ644459	Ge130131	Xue-Jun Ge	2013-07-24	China: Xinjiang
Erysimum flavum	HM2154		SRR23916038	OQ644461	XJ-116	Yan Li	2014-08-06	China: Xinjiang
Erysimum flavum subsp. altaicum	HM2190		SRR23916037	OQ644460	XJ-152	Shu-Cai Fan	2014-04-30	China: Xinjiang
Erysimum hieraciifolium	HM2194		SRR23916036	OQ644462	XJ-156	Xiao Yang	2013-05-10	China: Xinjiang
Erysimum quadrangulum	HM2129		SRR23916035	OQ644463	XJ-91	Shi-Min Duan	2012-05-18	China: Xinjiang
Erysimum siliculosum	HM2137		SRR23916034	OQ644464	XJ-99	Shi-Min Duan	2012-05-21	China: Xinjiang
Erysimum sisymbrioides	HM2188		SRR23916033	OQ644465	XJ-150	Ying Feng	2012-05-19	China: Xinjiang
Euclidium syriacum	HM2050	Yes	SRR23916031	OQ644466	XJ-12	Shi-Min Duan	2012-05-20	China: Xinjiang
Eutrema nepalense	HM0150		SRR23916030	OQ644467	Ge130150	Xue-Jun Ge	2013-07-24	China: Xinjiang
Goldbachia sabulosa	HM2114	Yes	SRR23916029	OQ644468	XJ-76	Shi-Min Duan	2012-05-20	China: Xinjiang
Isatis gymnocarpa	HM1641	Yes	SRR23916028	OQ644469	Q-077	Juan Qiu	2014-05-05	China: Xinjiang
Isatis gymnocarpa	HM2168	Yes	SRR23916027	OQ644470	XJ-130	Yan Li	2012-05-16	China: Xinjiang
Isatis indigotica	HM2164		SRR23916026	OQ644471	XJ-126	Yan Li	2014-08-16	China: Xinjiang
Isatis minima	HM2104	Yes	SRR23916024	OQ644473	XJ-66	Zhong Gao	2004-05-21	China: Xinjiang
Isatis minima	HM2138	Yes	SRR23916025	OQ644472	XJ-100	Shi-Min Duan	2012-05-21	China: Xinjiang
Lachnoloma lehmannii	HM319	Yes	SRR23916023	OQ644474	gexj-19117	Xue-Jun Ge	2019-05-01	China: Xinjiang
Lepidium apetalum	HM298		SRR23916022	OQ644475	gexj-19096	Xue-Jun Ge	2019-05-01	China: Xinjiang
Lepidium appelianum	HM2162		SRR23916020	OQ644476	XJ-124	Yan Li	2014-08-18	China: Xinjiang
Lepidium draba	HM2155		SRR23916019	OQ644477	XJ-117	Yan Li	2014-08-07	China: Xinjiang
Lepidium ferganense	HM254		SRR23916018	OQ644478	gexj-19052	Xue-Jun Ge	2019-05-01	China: Xinjiang
Lepidium latifolium	HM386		SRR23916017	OQ644479	gexj-19184	Xue-Jun Ge	2019-05-01	China: Xinjiang
Lepidium perfoliatum	HM350	Yes	SRR23916016	OQ644480	gexj-19148	Xue-Jun Ge	2019-05-01	China: Xinjiang
Lepidium sp.	HM2189		SRR23916015	OQ644481	XJ-151	Yan Li	2012-05-15	China: Xinjiang
Matthiola stoddarti	HM2157	Yes	SRR23916014	OQ644482	XJ-119	Yan Li	2014-08-07	China: Xinjiang
Meniocus linifolius	HM284	Yes	SRR23916013	OQ644483	gexj-19082	Xue-Jun Ge	2019-05-01	China: Xinjiang
Meniocus linifolius	HM362	Yes	SRR23916032	OQ644448	gexj-19160	Xue-Jun Ge	2019-05-01	China: Xinjiang
Sisymbrium brassiciforme	HM1247		SRR23916011	OQ644485	TW-0047	Ling-Jiang Tang, Yong-Qiu Wang	2014-05-11	China: Xinjiang
Sisymbrium loeselii	HM2047		SRR23916009	OQ644486	XJ-09	Shi-Min Duan	2012-05-09	China: Xinjiang
Sisymbrium polymorphum	HM2171		SRR23916008	OQ644487	XJ-133	Yan Li	2014-08-18	China: Xinjiang
Sterigmostemum caspicum	HM1761	Yes	SRR23916007	OQ644488	Q-197	Juan Qiu	2014-06-21	China: Xinjiang
Strigosella africana	HM1225	Yes	SRR23916006	OQ644489	TW-0025	Ling-Jiang Tang, Yong-Qiu Wang	2014-05-08	China: Xinjiang
Strigosella scorpioides	HM1210	Yes	SRR23916004	OQ644491	TW-0010	Ling-Jiang Tang, Yong-Qiu Wang	2014-04-26	China: Xinjiang
Strigosella scorpioides	HM1230	Yes	SRR23916003	OQ644492	TW-0030	Ling-Jiang Tang, Yong-Qiu Wang	2014-05-10	China: Xinjiang
Strigosella scorpioides	HM324	Yes	SRR23916005	OQ644490	gexj-19122	Xue-Jun Ge	2019-05-01	China: Xinjiang
Tetracme quadricornis	HM1294	Yes	SRR23916002	OQ644493	TW-0094	Ling-Jiang Tang, Yong-Qiu Wang	2014-05-17	China: Xinjiang
Tetracme recurvata	HM306	Yes	SRR23916001	OQ644494	gexj-19104	Xue-Jun Ge	2019-05-01	China: Xinjiang
