# Supplementary material for: The evolution of ephemeral flora in Xinjiang, China: insights from plastid phylogenomic analyses of Brassicaceae
Source: BMC Plant Biol. 2024 Feb 15;24:111. doi: 10.1186/s12870-024-04796-0 (PMC10868009; doi:10.1186/s12870-024-04796-0)
Supplement: Supplementary file 1 — Additional file 1: Table S1. Name list of ephemeral species of Brassicaceae from Xinjiang, China. Table S2. Information of the collected samples. Species names, voucher numbers, SRA numbers, and GenBank ID are included. Table S3. The downloaded plastomes and their GenBank accession numbers. Table S4. Repeat analyses results. Number of dispersed repeats, SSRs, and tandem repeats of the 49 newly sequenced plastomes of Brassicaceae are shown. Table S5. The statistics of the relationship between plastome length, GC content, and repeat variables. Table S6. The origination times of the 24 ephemeral species from Brassicaceae. Median and 95% HPD ages from treePL and MCMCtree (run 1) analyses are shown. Table S7. Substitutions per site per year for each species of Brassicaceae. E, ephemeral; No, non-ephemeral. [file 12870_2024_4796_MOESM1_ESM.zip › Additional file 1 Table S3 download CP.xlsx]

## Sheet: Sheet1
Taxon	GenBank Accession Number	Family
Aethionema saxatile	MK637661	Brassicaceae
Alliaria petiolata	MK637660	Brassicaceae
Alyssopsis mollis	NC049583	Brassicaceae
Alyssum alyssoides	NC049574	Brassicaceae
Alyssum desertorum	NC034299	Brassicaceae
Alyssum montanum subsp gmelinii	MF169880	Brassicaceae
Anastatica hierochuntica	KY912021	Brassicaceae
Anzhengxia yechengnica	NC050784	Brassicaceae
Aphragmus involucratus	MK637653	Brassicaceae
Aphragmus nepalensis	MK637658	Brassicaceae
Arabidella trisecta	MK637664	Brassicaceae
Arabidopsis thaliana	AP000423	Brassicaceae
Arabis hirsuta	LC361350	Brassicaceae
Asperuginoides axillaris	NC049575	Brassicaceae
Asta schaffneri	MK637662	Brassicaceae
Atacama nivea	MK637821	Brassicaceae
Atelanthera perpusilla	NC050785	Brassicaceae
Aubrieta parviflora	NC049585	Brassicaceae
Aurinia corymbosa	NC049576	Brassicaceae
Barbarea verna	NC009269	Brassicaceae
Biscutella vincentina	NC049601	Brassicaceae
Brassica napus	NC016734	Brassicaceae
Brassica rapa	MT726210	Brassicaceae
Braya thomsonii	NC053332	Brassicaceae
Bunias orientalis	NC036111	Brassicaceae
Calepina irregularis	MK637682	Brassicaceae
Camelina anomala	MZ343139	Brassicaceae
Camelina hispida	MZ343102	Brassicaceae
Camelina laxa	NC060478	Brassicaceae
Camelina neglecta	NC060481	Brassicaceae
Camelina rumelica	NC060479	Brassicaceae
Capsella rubella	KR029093	Brassicaceae
Cardamine lyrata	MZ846206	Brassicaceae
Cardamine quinquefolia	MT136863	Brassicaceae
Catenulina hedysaroides	NC050789	Brassicaceae
Chamira circaeoides	MW018450	Brassicaceae
Chorispora tenella	NC049622	Brassicaceae
Christolea crassifolia	NC050790	Brassicaceae
Clausia aprica	MK637676	Brassicaceae
Clypeola jonthlaspi	NC049609	Brassicaceae
Cochlearia tridactylites	LT629928	Brassicaceae
Conringia clavata	MK637822	Brassicaceae
Conringia orientalis	MK637689	Brassicaceae
Cremolobus chilensis	MZ334471	Brassicaceae
Crucihimalaya wallichii	AP009372	Brassicaceae
Cryptospora inconspicua	NC053333	Brassicaceae
Cymatocarpus heterophyllus	NC053335	Brassicaceae
Descurainia sophia	NC049631	Brassicaceae
Dichasianthus subtilissimus	NC050793	Brassicaceae
Dilophia salsa	NC050794	Brassicaceae
Dimorphocarpa wislizeni	NC049634	Brassicaceae
Dipoma iberideum	NC049626	Brassicaceae
Diptychocarpus strictus	NC049632	Brassicaceae
Dithyrea californica	NC049624	Brassicaceae
Dontostemon micranthus	NC049628	Brassicaceae
Draba incana	MK637703	Brassicaceae
Draba verna	MK637709	Brassicaceae
Erysimum cheiranthoides	MN207123	Brassicaceae
Eudema nubigena	MK637713	Brassicaceae
Eutrema integrifolium	NC049636	Brassicaceae
Eutrema japonicum	MZ328719	Brassicaceae
Goldbachia laevigata	NC049642	Brassicaceae
Heldreichia bupleurifolia	MK637721	Brassicaceae
Heliophila variabilis	MW018465	Brassicaceae
Hesperis tristis	MK637731	Brassicaceae
Hornungia petraea	NC049650	Brassicaceae
Horwoodia dicksoniae	MK637723	Brassicaceae
Iberis amara	MK637733	Brassicaceae
Iljinskaea planisiliqua	MK637694	Brassicaceae
Iljinskaea planisiliqua	NC049619	Brassicaceae
Iodanthus pinnatifidus	NC049656	Brassicaceae
Ionopsidium abulense	LT629929	Brassicaceae
Isatis cappadocica	OL404951	Brassicaceae
Isatis minima	MZ488447	Brassicaceae
Isatis tinctoria	OP620952	Brassicaceae
Kernera saxatilis	MK637737	Brassicaceae
Lachnoloma lehmannii	NC050795	Brassicaceae
Leiospora pamirica	NC050797	Brassicaceae
Lepidium apetalum	MT588298	Brassicaceae
Lepidium cartilagineum	ON598369	Brassicaceae
Lepidium chalepense	ON598368	Brassicaceae
Lepidium cordatum	ON598366	Brassicaceae
Lepidium echinatum	MK637739	Brassicaceae
Lepidium latifolium	ON598362	Brassicaceae
Lepidium meyenii	KX886353	Brassicaceae
Lepidium perfoliatum	MK637742	Brassicaceae
Lepidium perfoliatum	ON598358	Brassicaceae
Lepidium ruderale	ON598355	Brassicaceae
Lepidium sativum	MK637743	Brassicaceae
Lepidium virginicum	NC009273	Brassicaceae
Lepidostemon rosularis	NC053336	Brassicaceae
Leptaleum filifolium	NC050798	Brassicaceae
Litwinowia tenuissima	NC049664	Brassicaceae
Lobularia maritima	NC009274	Brassicaceae
Macropodium nivale	NC049672	Brassicaceae
Malcolmia maritima	NC049671	Brassicaceae
Mancoa hispida	MK637748	Brassicaceae
Matthiola ovatifolia	MK637754	Brassicaceae
Megacarpaea polyandra	MK637758	Brassicaceae
Megadenia pygmaea	MK637759	Brassicaceae
Meniocus linifolius	NC049581	Brassicaceae
Menonvillea linearis	MK637768	Brassicaceae
Metashangrilaia forrestii	NC050799	Brassicaceae
Moriera spinosa	NC049589	Brassicaceae
Murbeckiella pinnatifida	NC049677	Brassicaceae
Myagrum perfoliatum	MK637756	Brassicaceae
Neotorularia korolkowii	NC034361	Brassicaceae
Neotorularia rossica	NC053337	Brassicaceae
Neotorularia torulosa	MK637764	Brassicaceae
Nerisyrenia camporum	MK637827	Brassicaceae
Noccaea vesicaria	MK637765	Brassicaceae
Noccaea yunnanensis	OL800588	Brassicaceae
Notothlaspi australe	MZ334474	Brassicaceae
Octoceras lehmannianum	NC050800	Brassicaceae
Olimarabidopsis pumila	NC009267	Brassicaceae
Oreophyton falcatum	NC049686	Brassicaceae
Pachycladon fastigiatum	KU170142	Brassicaceae
Parodiodoxa chionophila	MK637771	Brassicaceae
Parrya pinnatifida	MK637777	Brassicaceae
Paysonia grandiflora	MK637774	Brassicaceae
Petrocallis pyrenaica	MK637780	Brassicaceae
Physaria pinetorum	MK637778	Brassicaceae
Plagioloba crenulata	MK637820	Brassicaceae
Pseudoarabidopsis toxophylla	MK637781	Brassicaceae
Pseudoturritis turrita	MK637782	Brassicaceae
Pugionium cornutum	KT844941	Brassicaceae
Pugionium dolabratum	NC030515	Brassicaceae
Pycnoplinthus uniflorus	NC050801	Brassicaceae
Rhammatophyllum pachyrhizum	NC050804	Brassicaceae
Rhizobotrya alpina	MK637783	Brassicaceae
Ricotia lunaria	MK637785	Brassicaceae
Robeschia schimperii	MK637786	Brassicaceae
Rorippa islandica	MK637784	Brassicaceae
Sandbergia perplexa	MK637804	Brassicaceae
Sarcodraba karraikensis	MK637799	Brassicaceae
Scapiarabis saxicola	MK637807	Brassicaceae
Schimpera arabica	MK637793	Brassicaceae
Schrenkiella parvula	KT222186	Brassicaceae
Scoliaxon mexicanus	MK637801	Brassicaceae
Shangrilaia nana	NC050805	Brassicaceae
Shehbazia tibetica	MK637829	Brassicaceae
Sinapis alba	NC045948	Brassicaceae
Sisymbriopsis schugnana	NC053339	Brassicaceae
Sisymbrium irio	LC375846	Brassicaceae
Solms-laubachia tianbaoshanensis	MT845185	Brassicaceae
Spryginia gracilis	NC053344	Brassicaceae
Stanleya pinnata	MK637805	Brassicaceae
Stevenia cheiranthoides	MK637795	Brassicaceae
Streptoloma desertorum	NC050826	Brassicaceae
Strigosella africana	MT845193	Brassicaceae
Strigosella latifolia	MT845195	Brassicaceae
Strigosella malacotricha	MT845196	Brassicaceae
Strigosella scorpioides	MT845197	Brassicaceae
Strigosella strigosa	MT845199	Brassicaceae
Subularia aquatica	MW018466	Brassicaceae
Teesdalia nudicaulis	MK637815	Brassicaceae
Thelypodium laciniatum	MK637813	Brassicaceae
Thlaspi arvense	MK637810	Brassicaceae
Tropidocarpum gracile	MK637812	Brassicaceae
Turritis brassica	MK637717	Brassicaceae
Turritis glabra	MK637811	Brassicaceae
Yinshania henryi	MK637819	Brassicaceae
Yinshania yixianensis	OL800594	Brassicaceae
Cleome chrysantha	NC053524	Outgroups
Carica papaya	EU431223	Outgroups
Gossypium thurberi	GU907100	Outgroups
Hopea reticulata	MT732516	Outgroups
Acer truncatum	MH638284	Outgroups
Mangifera indica	OK104092	Outgroups
Azadirachta excelsa	OK037100	Outgroups
Citrus sinensis	DQ864733	Outgroups
Eucalyptus dumosa	MT948197	Outgroups
Syzygium forrestii	MK102721	Outgroups
Oenothera argillicola	EU262887	Outgroups
Prinsepia uniflora	MZ270554	Outgroups
Prunus yedoensis	KU985054	Outgroups
Malus sieboldii	MT593044	Outgroups
Rosa cymosa	MT471268	Outgroups
Morus alba	MT577029	Outgroups
Castanea seguinii	MH998383	Outgroups
Quercus gilva	OP450822	Outgroups
Cucumis sativus	DQ865976	Outgroups
Cercis glabra	KY806281	Outgroups
Populus pamirica	MK288023	Outgroups
Salix wilsonii	MK748469	Outgroups
Vitis davidii	MG564632	Outgroups
