# Supplementary material for: The evolution of ephemeral flora in Xinjiang, China: insights from plastid phylogenomic analyses of Brassicaceae
Source: BMC Plant Biol. 2024 Feb 15;24:111. doi: 10.1186/s12870-024-04796-0 (PMC10868009; doi:10.1186/s12870-024-04796-0)
Supplement: Supplementary file 1 — Additional file 1: Table S1. Name list of ephemeral species of Brassicaceae from Xinjiang, China. Table S2. Information of the collected samples. Species names, voucher numbers, SRA numbers, and GenBank ID are included. Table S3. The downloaded plastomes and their GenBank accession numbers. Table S4. Repeat analyses results. Number of dispersed repeats, SSRs, and tandem repeats of the 49 newly sequenced plastomes of Brassicaceae are shown. Table S5. The statistics of the relationship between plastome length, GC content, and repeat variables. Table S6. The origination times of the 24 ephemeral species from Brassicaceae. Median and 95% HPD ages from treePL and MCMCtree (run 1) analyses are shown. Table S7. Substitutions per site per year for each species of Brassicaceae. E, ephemeral; No, non-ephemeral. [file 12870_2024_4796_MOESM1_ESM.zip › Additional file 1 Table S4 Repeat seq results.xlsx]

## Sheet: Sheet1
Sample	Number of didpersed repeats					Number of SSRs										Tandem repeats
	Forward	Palindromic	Reverse	Complement	Length range bp	A/T	G/C	AT/TA	AAT/ATT	ACT/AGT	AAG/CTT	AATT/AATT	AAAT/ATTT	AAAAAG/CTTTTT	Total	Number	Length range bp
Alyssum simplex HM2130	12	22	12	3	20-60	80		4							84	25	1-42
Barbarea vulgaris HM0089	24	20	5	0	20-64	68	3	7							78	26	13-42
Camelina microcarpa HM1666	19	20	9	1	19-44	65	3	4							72	38	9-42
Camelina microcarpa HM2043	14	21	10	4	19-44	66	3	5							74	36	8-42
Capsella orientalis HM0613	20	21	7	1	19-84	54		3							57	31	13-155
Chorispora sibirica HM2158	32	14	2	1	48-214	80	1	11			6			2	100	98	1-162
Chorispora sibirica HM489	33	16	0	0	58-281	81		12			6				99	108	1-272
Dontostemon elegans HM2105	19	18	7	5	20-44	107	2	12							121	54	2-42
Dontostemon glandulosus HM0056	18	21	9	1	21-72	79	3	12							94	39	9-42
Draba alpina HM1591	18	23	6	2	20-59	69	3	14	1						87	46	2-125
Draba alpina HM495	18	23	6	2	20-59	69	3	14	1						87	46	2-125
Draba fladnizensis HM0137	21	18	10	0	20-96	74	4	8	1	1					88	46	8-58
Draba melanopus HM0049	16	20	12	1	20-53	75	2	7	1	1					86	42	9-118
Draba rockii HM0131	18	17	13	1	20-44	72	4	8		1					85	48	6-118
Erysimum flavum HM2154	21	20	7	1	20-72	48	3	7					1		59	38	2-169
Erysimum flavum subsp. altaicum HM2190	19	22	7	1	20-56	47	3	7					1		58	33	2-92
Erysimum hieraciifolium HM2194	19	22	7	1	20-56	47	3	7					1		58	33	2-92
Erysimum quadrangulum HM2129	19	22	7	1	20-56	47	3	7					1		58	33	2-92
Erysimum siliculosa HM2137	19	22	8	0	19-56	48	3	7					1		59	30	2-67
Erysimum sisymbrioides HM2188	22	15	12	0	20-56	46	2	6					1		55	42	2-169
Euclidium syriacum HM2050	23	18	8	0	20-44	57	3	12							72	26	7-125
Eutrema nepalense HM0150	19	21	7	2	20-55	68	6	7							81	34	1-69
Goldbachia sabulosa HM2114	11	28	8	2	20-44	64	3	9							76	36	2-37
Isatis gymnocarpa HM1641	11	25	10	3	19-44	56	3	9							68	22	9-49
Isatis gymnocarpa HM2168	10	27	9	3	19-44	56	3	9							68	22	9-49
Isatis indigotica HM2164	19	23	7	0	20-44	58	6	4							68	30	12-99
Isatis minima HM2104	10	25	11	3	20-44	58	1	8				1			68	32	12-36
Isatis minima HM2138	10	26	10	3	20-44	58	1	8				1			68	32	12-36
Lachnoloma lehmannii HM319	22	20	6	1	20-92	70	1	8							79	24	11-129
Lepidium apetalum HM298	16	24	8	1	20-60	59		4							63	30	14-83
Lepidium appelianum HM2162	21	19	8	1	19-40	68		8							76	29	6-83
Lepidium draba HM2155	20	23	6	0	19-46	55		6	1						62	23	11-83
Lepidium ferganense HM254	18	25	4	2	19-46	56	1	5							62	34	13-32
Lepidium latifolium HM386	19	22	7	1	19-40	56		7	1						64	21	11-83
Lepidium perfoliatum HM350	18	26	5	0	19-40	66	1	8							75	22	2-33
Lepidium sp. HM2189	14	26	9	0	20-46	74	1	1							76	28	10-83
Matthiola stoddartii HM2157	14	10	18	7	24-35	129	3	4							136	45	1-37
Meniocus linifolius HM284	20	21	8	0	20-45	60		3							63	44	9-87
Meniocus linifolius HM362	20	21	8	0	20-45	59		3							62	45	3-87
Sisymbrium brassiciforme HM1247	13	23	9	4	20-33	67	2	14							83	33	2-134
Sisymbrium loeselii HM2047	18	16	9	6	24-185	52	1	13							66	36	2-131
Sisymbrium polymorphum HM2171	14	18	10	7	24-54	52	1	13							66	35	2-131
Sterigmostemum caspicum HM1761	20	14	11	4	21-69	86	2	3							91	45	8-126
Strigosella africana HM1225	17	22	10	0	22-44	67	1	14	1						83	52	3-43
Strigosella scorpioides HM1210	18	22	7	2	20-44	58	1	14			1				74	41	11-129
Strigosella scorpioides HM1230	16	23	8	2	20-44	64	1	15			1				81	39	10-129
Strigosella scorpioides HM324	16	22	9	2	20-44	60	1	15			1				77	39	10-129
Tetracme quadricornis HM1294	16	23	8	2	20-73	50	1	12							63	30	13-43
Tetracme recurvata HM306	18	22	7	2	20-84	59	1	8			1				69	29	12-43
