# Supplementary material for: The evolution of ephemeral flora in Xinjiang, China: insights from plastid phylogenomic analyses of Brassicaceae
Source: BMC Plant Biol. 2024 Feb 15;24:111. doi: 10.1186/s12870-024-04796-0 (PMC10868009; doi:10.1186/s12870-024-04796-0)
Supplement: Supplementary file 1 — Additional file 1: Table S1. Name list of ephemeral species of Brassicaceae from Xinjiang, China. Table S2. Information of the collected samples. Species names, voucher numbers, SRA numbers, and GenBank ID are included. Table S3. The downloaded plastomes and their GenBank accession numbers. Table S4. Repeat analyses results. Number of dispersed repeats, SSRs, and tandem repeats of the 49 newly sequenced plastomes of Brassicaceae are shown. Table S5. The statistics of the relationship between plastome length, GC content, and repeat variables. Table S6. The origination times of the 24 ephemeral species from Brassicaceae. Median and 95% HPD ages from treePL and MCMCtree (run 1) analyses are shown. Table S7. Substitutions per site per year for each species of Brassicaceae. E, ephemeral; No, non-ephemeral. [file 12870_2024_4796_MOESM1_ESM.zip › Additional file 1 Table S6 species origin time.xlsx]

## Sheet: Sheet1
Species origionation time	PCGs-con-div TreePL	PCGs-con-div MCMCtree run1
Alyssum desertorum	2.51–3.11–3.74	2.30–4.55–7.22
Alyssum simplex	9.5–11.76–14.44	7.98–12.68–17.94
Camelina microcarpa	0.96–1.52–2.76	1.16–2.03–3.09
Chorispora sibirica	9.71–11.97–13.25	6.45–10.91–15.77
Chorispora tenella	9.71–11.97–13.25	6.45–10.91–15.77
Diptychocarpus strictus	13.14–16.45–18.08	7.1–11.34–15.95
Euclidium syriacum	5.10–7.96–14.34	4.72–8.33–12.02
Goldbachia laevigata	9.82–13.22–21.99	6.63–12.31–17.94
Goldbachia sabulosa	9.82–13.22–21.99	6.63–12.31–17.94
Iljinskaea planisiliqua	5.83–7.64–12.04	6.26–9.4–12.8
Isatis gymnocarpa	5.59–7.27–11.42	5.51–8.62–11.86
Isatis minima	4.79–6.33–9.96	4.41–7.29–10.31
Lachnoloma lehmannii	7.63–11.38–19.33	9.83–13.05–16.68
Lepidium perfoliatum	6.92–9.67–16.44	6.54–10.54–14.92
Leptaleum filifolium	6.88–10.19–17.06	7.65–10.84–14.41
Litwinowia tenuissima	13.14–16.45–18.08	7.1–11.34–15.95
Matthiola stoddartii	4.59–6.76–10.62	3.43–7.53–12.28
Meniocus linifolius	7.5–9.25–11.52	4.41–9.19–13.87
Neotorularia torulosa	5.61–8.37–13.89	4.92–7.97–11.21
Sterigmostemum caspicum	12.06–16.86–26.24	11.02–16.51–22.29
Strigosella africana	1.86–2.93–5.14	1.85–3.48–5.42
Strigosella scorpioides	0.4–0.88–1.75	0.44–1.08–1.91
Tetracme quadricornis	4.35–6.71–11.77	3.44–6.77–10.20
Tetracme recurvata	4.35–6.71–11.77	3.44–6.77–10.20
