# Supplementary material for: The evolution of ephemeral flora in Xinjiang, China: insights from plastid phylogenomic analyses of Brassicaceae
Source: BMC Plant Biol. 2024 Feb 15;24:111. doi: 10.1186/s12870-024-04796-0 (PMC10868009; doi:10.1186/s12870-024-04796-0)
Supplement: Supplementary file 1 — Additional file 1: Table S1. Name list of ephemeral species of Brassicaceae from Xinjiang, China. Table S2. Information of the collected samples. Species names, voucher numbers, SRA numbers, and GenBank ID are included. Table S3. The downloaded plastomes and their GenBank accession numbers. Table S4. Repeat analyses results. Number of dispersed repeats, SSRs, and tandem repeats of the 49 newly sequenced plastomes of Brassicaceae are shown. Table S5. The statistics of the relationship between plastome length, GC content, and repeat variables. Table S6. The origination times of the 24 ephemeral species from Brassicaceae. Median and 95% HPD ages from treePL and MCMCtree (run 1) analyses are shown. Table S7. Substitutions per site per year for each species of Brassicaceae. E, ephemeral; No, non-ephemeral. [file 12870_2024_4796_MOESM1_ESM.zip › Additional file 1 Table S7 substitution rate.xlsx]

## Sheet: Sheet1
Species	Substitutions per site	Divergence time (year)	Substitutions per site per year	Ephemeral
Alyssum desertorum NC034299	0.0596	46960000	6.34583e-10	E
Alyssum simplex HM2130	0.0591	46960000	6.29259e-10	E
Camelina microcarpa HM1666	0.0493	46960000	5.24915e-10	E
Camelina microcarpa HM2043	0.0493	46960000	5.24915e-10	E
Chorispora sibirica HM2158	0.0788	46960000	8.39012e-10	E
Chorispora sibirica HM489	0.0788	46960000	8.39012e-10	E
Chorispora tenella NC049622	0.0787	46960000	8.37947e-10	E
Diptychocarpus strictus NC049632	0.0837	46960000	8.91184e-10	E
Euclidium syriacum HM2050	0.048	46960000	5.11073e-10	E
Goldbachia laevigata NC049642	0.0452	46960000	4.81261e-10	E
Goldbachia sabulosa HM2114	0.0477	46960000	5.07879e-10	E
Iljinskaea planisiliqua MK637694	0.0485	46960000	5.16397e-10	E
Iljinskaea planisiliqua NC049619	0.0484	46960000	5.15332e-10	E
Isatis gymnocarpa HM1641	0.0494	46960000	5.2598e-10	E
Isatis gymnocarpa HM2168	0.0494	46960000	5.2598e-10	E
Isatis minima HM2104	0.0486	46960000	5.17462e-10	E
Isatis minima HM2138	0.0486	46960000	5.17462e-10	E
Isatis minima MZ488447	0.0486	46960000	5.17462e-10	E
Lachnoloma lehmannii HM319	0.048	46960000	5.11073e-10	E
Lachnoloma lehmannii NC050795	0.048	46960000	5.11073e-10	E
Lepidium perfoliatum HM350	0.0477	46960000	5.07879e-10	E
Lepidium perfoliatum MK637742	0.0477	46960000	5.07879e-10	E
Lepidium perfoliatum ON598358	0.0476	46960000	5.06814e-10	E
Leptaleum filifolium NC050798	0.0508	46960000	5.40886e-10	E
Litwinowia tenuissima NC049664	0.0745	46960000	7.93228e-10	E
Matthiola ovatifolia MK637754	0.0498	46960000	5.30239e-10	E
Meniocus linifolius HM284	0.0573	46960000	6.10094e-10	E
Meniocus linifolius HM362	0.0573	46960000	6.10094e-10	E
Meniocus linifolius NC049581	0.0573	46960000	6.10094e-10	E
Neotorularia torulosa MK637764	0.051	46960000	5.43015e-10	E
Sterigmostemum caspicum HM1761	0.0489	46960000	5.20656e-10	E
Strigosella africana HM1225	0.0501	46960000	5.33433e-10	E
Strigosella africana MT845193	0.0501	46960000	5.33433e-10	E
Strigosella scorpioides HM1210	0.0498	46960000	5.30239e-10	E
Strigosella scorpioides HM1230	0.0496	46960000	5.28109e-10	E
Strigosella scorpioides HM324	0.0496	46960000	5.28109e-10	E
Strigosella scorpioides MT845197	0.0496	46960000	5.28109e-10	E
Tetracme quadricornis HM1294	0.0485	46960000	5.16397e-10	E
Tetracme recurvata HM306	0.0488	46960000	5.19591e-10	E
Aethionema saxatile MK637661	0.0457	46960000	4.86584e-10	No
Alliaria petiolata MK637660	0.0447	46960000	4.75937e-10	No
Alyssopsis mollis NC049583	0.047	46960000	5.00426e-10	No
Alyssum alyssoides NC049574	0.0596	46960000	6.34583e-10	No
Alyssum montanum subsp gmelinii MF169880	0.0616	46960000	6.55877e-10	No
Anastatica hierochuntica KY912021	0.0461	46960000	4.90843e-10	No
Anzhengxia yechengnica NC050784	0.0452	46960000	4.81261e-10	No
Aphragmus involucratus MK637653	0.0505	46960000	5.37692e-10	No
Aphragmus nepalensis MK637658	0.047	46960000	5.00426e-10	No
Arabidella trisecta MK637664	0.0437	46960000	4.6529e-10	No
Arabidopsis thaliana AP000423	0.0503	46960000	5.35562e-10	No
Arabis hirsuta LC361350	0.0519	46960000	5.52598e-10	No
Asperuginoides axillaris NC049575	0.0478	46960000	5.08944e-10	No
Asta schaffneri MK637662	0.0421	46960000	4.48254e-10	No
Atacama nivea MK637821	0.0404	46960000	4.30153e-10	No
Atelanthera perpusilla NC050785	0.051	46960000	5.43015e-10	No
Aubrieta parviflora NC049585	0.0554	46960000	5.89864e-10	No
Aurinia corymbosa NC049576	0.0575	46960000	6.12223e-10	No
Barbarea verna NC009269	0.0457	46960000	4.86584e-10	No
Barbarea vulgaris HM0089	0.0451	46960000	4.80196e-10	No
Biscutella vincentina NC049601	0.0478	46960000	5.08944e-10	No
Brassica napus NC 016734	0.0521	46960000	5.54727e-10	No
Brassica rapa MT726210	0.0518	46960000	5.51533e-10	No
Braya thomsonii NC053332	0.0481	46960000	5.12138e-10	No
Bunias orientalis NC036111	0.0455	46960000	4.84455e-10	No
Calepina irregularis MK637682	0.0454	46960000	4.8339e-10	No
Camelina anomala MZ343139	0.0501	46960000	5.33433e-10	No
Camelina hispida MZ343102	0.0496	46960000	5.28109e-10	No
Camelina laxa NC060478	0.0495	46960000	5.27044e-10	No
Camelina neglecta NC060481	0.0493	46960000	5.24915e-10	No
Camelina rumelica NC060479	0.0495	46960000	5.27044e-10	No
Capsella orientalis HM0613	0.0503	46960000	5.35562e-10	No
Capsella rubella KR029093	0.0504	46960000	5.36627e-10	No
Cardamine lyrata MZ846206	0.0475	46960000	5.0575e-10	No
Cardamine quinquefolia MT136863	0.0445	46960000	4.73807e-10	No
Catenulina hedysaroides NC050789	0.0484	46960000	5.15332e-10	No
Chamira circaeoides MW018450	0.0512	46960000	5.45145e-10	No
Christolea crassifolia NC050790	0.047	46960000	5.00426e-10	No
Clausia aprica MK637676	0.0466	46960000	4.96167e-10	No
Clypeola jonthlaspi NC049609	0.059	46960000	6.28194e-10	No
Cochlearia tridactylites LT629928	0.0519	46960000	5.52598e-10	No
Conringia clavata MK637822	0.0488	46960000	5.19591e-10	No
Conringia orientalis MK637689	0.0461	46960000	4.90843e-10	No
Cremolobus chilensis MZ334471	0.0429	46960000	4.56772e-10	No
Crucihimalaya wallichii AP009372	0.0462	46960000	4.91908e-10	No
Cryptospora inconspicua NC053333	0.0517	46960000	5.50468e-10	No
Cymatocarpus heterophyllus NC053335	0.0468	46960000	4.98296e-10	No
Descurainia sophia NC049631	0.0445	46960000	4.73807e-10	No
Dichasianthus subtilissimus NC050793	0.0493	46960000	5.24915e-10	No
Dilophia salsa NC050794	0.0517	46960000	5.50468e-10	No
Dimorphocarpa wislizeni NC049634	0.0458	46960000	4.87649e-10	No
Dipoma iberideum NC049626	0.0487	46960000	5.18526e-10	No
Dithyrea californica NC049624	0.0459	46960000	4.88714e-10	No
Dontostemon elegans HM2105	0.0466	46960000	4.96167e-10	No
Dontostemon glandulosus HM0056	0.048	46960000	5.11073e-10	No
Dontostemon micranthus NC049628	0.0465	46960000	4.95102e-10	No
Draba alpina HM1591	0.0575	46960000	6.12223e-10	No
Draba alpina HM495	0.0575	46960000	6.12223e-10	No
Draba fladnizensis HM0137	0.054	46960000	5.74957e-10	No
Draba incana MK637703	0.0537	46960000	5.71763e-10	No
Draba melanopus HM0049	0.0537	46960000	5.71763e-10	No
Draba rockii HM0131	0.0535	46960000	5.69634e-10	No
Draba verna MK637709	0.0649	46960000	6.91014e-10	No
Erysimum cheiranthoides MN207123	0.0451	46960000	4.80196e-10	No
Erysimum flavum HM2154	0.046	46960000	4.89779e-10	No
Erysimum flavum subsp altaicum HM2190	0.0459	46960000	4.88714e-10	No
Erysimum hieraciifolium HM2194	0.0459	46960000	4.88714e-10	No
Erysimum quadrangulum HM2129	0.0459	46960000	4.88714e-10	No
Erysimum siliculosa HM2137	0.0459	46960000	4.88714e-10	No
Erysimum sisymbrioides HM2188	0.0459	46960000	4.88714e-10	No
Eudema nubigena MK637713	0.0434	46960000	4.62095e-10	No
Eutrema integrifolium NC049636	0.048	46960000	5.11073e-10	No
Eutrema japonicum MZ328719	0.0446	46960000	4.74872e-10	No
Eutrema nepalense HM0150	0.048	46960000	5.11073e-10	No
Heldreichia bupleurifolia MK637721	0.0465	46960000	4.95102e-10	No
Heliophila variabilis MW018465	0.0461	46960000	4.90843e-10	No
Hesperis tristis MK637731	0.0467	46960000	4.97232e-10	No
Hornungia petraea NC 049650	0.055	46960000	5.85605e-10	No
Horwoodia dicksoniae MK637723	0.0483	46960000	5.14267e-10	No
Iberis amara MK637733	0.0503	46960000	5.35562e-10	No
Iodanthus pinnatifidus NC049656	0.0449	46960000	4.78066e-10	No
Ionopsidium abulense LT629929	0.0502	46960000	5.34497e-10	No
Isatis cappadocica OL404951	0.0487	46960000	5.18526e-10	No
Isatis indigotica HM2164	0.0488	46960000	5.19591e-10	No
Isatis tinctoria OP620952	0.0487	46960000	5.18526e-10	No
Kernera saxatilis MK637737	0.0422	46960000	4.49319e-10	No
Leiospora pamirica NC050797	0.0489	46960000	5.20656e-10	No
Lepidium apetalum HM298	0.0456	46960000	4.8552e-10	No
Lepidium apetalum MT588298	0.0459	46960000	4.88714e-10	No
Lepidium appelianum HM2162	0.0495	46960000	5.27044e-10	No
Lepidium cartilagineum ON598369	0.0485	46960000	5.16397e-10	No
Lepidium chalepense ON598368	0.0478	46960000	5.08944e-10	No
Lepidium cordatum ON598366	0.0482	46960000	5.13203e-10	No
Lepidium draba HM2155	0.0476	46960000	5.06814e-10	No
Lepidium echinatum MK637739	0.0484	46960000	5.15332e-10	No
Lepidium ferganense HM254	0.0463	46960000	4.92973e-10	No
Lepidium latifolium HM386	0.0479	46960000	5.10009e-10	No
Lepidium latifolium ON598362	0.0484	46960000	5.15332e-10	No
Lepidium meyenii KX886353	0.0468	46960000	4.98296e-10	No
Lepidium ruderale ON598355	0.0456	46960000	4.8552e-10	No
Lepidium sativum MK637743	0.046	46960000	4.89779e-10	No
Lepidium sp. HM2189	0.0485	46960000	5.16397e-10	No
Lepidium virginicum NC009273	0.0461	46960000	4.90843e-10	No
Lepidostemon rosularis NC053336	0.0493	46960000	5.24915e-10	No
Lobularia maritima NC009274	0.0497	46960000	5.29174e-10	No
Macropodium nivale NC049672	0.0406	46960000	4.32283e-10	No
Malcolmia maritima NC049671	0.0469	46960000	4.99361e-10	No
Mancoa hispida MK637748	0.0494	46960000	5.2598e-10	No
Matthiola stoddartii HM2157	0.0493	46960000	5.24915e-10	No
Megacarpaea polyandra MK637758	0.0436	46960000	4.64225e-10	No
Megadenia pygmaea MK637759	0.045	46960000	4.79131e-10	No
Menonvillea linearis MK637768	0.0432	46960000	4.59966e-10	No
Metashangrilaia forrestii NC050799	0.0481	46960000	5.12138e-10	No
Moriera spinosa NC049589	0.0475	46960000	5.0575e-10	No
Murbeckiella pinnatifida NC049677	0.047	46960000	5.00426e-10	No
Myagrum perfoliatum MK637756	0.0485	46960000	5.16397e-10	No
Neotorularia korolkowii NC034361	0.0477	46960000	5.07879e-10	No
Neotorularia rossica NC053337	0.048	46960000	5.11073e-10	No
Nerisyrenia camporum MK637827	0.0456	46960000	4.8552e-10	No
Noccaea vesicaria MK637765	0.0502	46960000	5.34497e-10	No
Noccaea yunnanensis OL800588	0.0503	46960000	5.35562e-10	No
Notothlaspi australe MZ334474	0.0426	46960000	4.53578e-10	No
Octoceras lehmannianum NC050800	0.0496	46960000	5.28109e-10	No
Olimarabidopsis pumila NC009267	0.0477	46960000	5.07879e-10	No
Oreophyton falcatum NC 049686	0.047	46960000	5.00426e-10	No
Pachycladon fastigiatum KU170142	0.0425	46960000	4.52513e-10	No
Parodiodoxa chionophila MK637771	0.0481	46960000	5.12138e-10	No
Parrya pinnatifida MK637777	0.0671	46960000	7.14438e-10	No
Paysonia grandiflora MK637774	0.0479	46960000	5.10009e-10	No
Petrocallis pyrenaica MK637780	0.0424	46960000	4.51448e-10	No
Physaria pinetorum MK637778	0.0493	46960000	5.24915e-10	No
Plagioloba crenulata MK637820	0.0485	46960000	5.16397e-10	No
Pseudoarabidopsis toxophylla MK637781	0.0463	46960000	4.92973e-10	No
Pseudoturritis turrita MK637782	0.0452	46960000	4.81261e-10	No
Pugionium cornutum KT844941	0.0426	46960000	4.53578e-10	No
Pugionium dolabratum NC030515	0.0425	46960000	4.52513e-10	No
Pycnoplinthus uniflorus NC050801	0.0481	46960000	5.12138e-10	No
Rhammatophyllum pachyrhizum NC050804	0.0487	46960000	5.18526e-10	No
Rhizobotrya alpina MK637783	0.0424	46960000	4.51448e-10	No
Ricotia lunaria MK637785	0.0487	46960000	5.18526e-10	No
Robeschia schimperii MK637786	0.0455	46960000	4.84455e-10	No
Rorippa islandica MK637784	0.0448	46960000	4.77002e-10	No
Sandbergia perplexa MK637804	0.0463	46960000	4.92973e-10	No
Sarcodraba karraikensis MK637799	0.0471	46960000	5.01491e-10	No
Scapiarabis saxicola MK637807	0.0456	46960000	4.8552e-10	No
Schimpera arabica MK637793	0.0485	46960000	5.16397e-10	No
Schrenkiella parvula KT222186	0.0479	46960000	5.10009e-10	No
Scoliaxon mexicanus MK637801	0.045	46960000	4.79131e-10	No
Shangrilaia nana NC050805	0.0483	46960000	5.14267e-10	No
Shehbazia tibetica MK637829	0.0814	46960000	8.66695e-10	No
Sinapis alba NC045948	0.0506	46960000	5.38756e-10	No
Sisymbriopsis schugnana NC053339	0.047	46960000	5.00426e-10	No
Sisymbrium brassiciforme HM1247	0.0455	46960000	4.84455e-10	No
Sisymbrium irio LC375846	0.0481	46960000	5.12138e-10	No
Sisymbrium loeselii HM2047	0.0467	46960000	4.97232e-10	No
Sisymbrium polymorphum HM2171	0.0467	46960000	4.97232e-10	No
Solms-laubachia tianbaoshanensis MT845185	0.0488	46960000	5.19591e-10	No
Spryginia gracilis NC053344	0.0468	46960000	4.98296e-10	No
Stanleya pinnata MK637805	0.0472	46960000	5.02555e-10	No
Stevenia cheiranthoides MK637795	0.0434	46960000	4.62095e-10	No
Streptoloma desertorum NC050826	0.0509	46960000	5.41951e-10	No
Strigosella latifolia MT845195	0.0493	46960000	5.24915e-10	No
Strigosella malacotricha MT845196	0.0495	46960000	5.27044e-10	No
Strigosella strigosa MT845199	0.0502	46960000	5.34497e-10	No
Subularia aquatica MW018466	0.057	46960000	6.06899e-10	No
Teesdalia nudicaulis MK637815	0.0624	46960000	6.64395e-10	No
Thelypodium laciniatum MK637813	0.0469	46960000	4.99361e-10	No
Thlaspi arvense MK637810	0.0489	46960000	5.20656e-10	No
Tropidocarpum gracile MK637812	0.0465	46960000	4.95102e-10	No
Turritis brassica MK637717	0.0449	46960000	4.78066e-10	No
Turritis glabra MK637811	0.0458	46960000	4.87649e-10	No
Yinshania henryi MK637819	0.0404	46960000	4.30153e-10	No
Yinshania yixianensis OL800594	0.0404	46960000	4.30153e-10	No
